# Supplementary material for: A human forebrain organoid model reveals the essential function of GTF2IRD1-TTR-ERK axis for the neurodevelopmental deficits of Williams syndrome
Source: eLife. 2024 Dec 13;13:RP98081. doi: 10.7554/eLife.98081 (PMC11643624; doi:10.7554/eLife.98081)
Supplement: Figure 3—source data 1. [file elife-98081-fig3-data1.zip]

Archive with 2 entries (2 files):
- Figure 3-source data 1.pdf
- __MACOSX/._Figure 3-source data 1.pdf
