# Supplementary material for: A human forebrain organoid model reveals the essential function of GTF2IRD1-TTR-ERK axis for the neurodevelopmental deficits of Williams syndrome
Source: eLife. 2024 Dec 13;13:RP98081. doi: 10.7554/eLife.98081 (PMC11643624; doi:10.7554/eLife.98081)
Supplement: Figure 3—source data 2. [file elife-98081-fig3-data2.zip]

Archive with 14 entries (11 files):
- Fig3-source data 2/
- Fig3-source data 2/.DS_Store
- __MACOSX/Fig3-source data 2/._.DS_Store
- Fig3-source data 2/O/
- Fig3-source data 2/J/
- Fig3-source data 2/O/CTIP2.tif
- Fig3-source data 2/O/SATB2.tif
- Fig3-source data 2/O/TBR1.tif
- Fig3-source data 2/O/GAPDH.tif
- Fig3-source data 2/J/HES5.tif
- Fig3-source data 2/J/NESTIN.tif
- Fig3-source data 2/J/SOX2.tif
- Fig3-source data 2/J/GAPDH.tif
- Fig3-source data 2/J/PAX6.tif
