# Supplementary material for: A human forebrain organoid model reveals the essential function of GTF2IRD1-TTR-ERK axis for the neurodevelopmental deficits of Williams syndrome
Source: eLife. 2024 Dec 13;13:RP98081. doi: 10.7554/eLife.98081 (PMC11643624; doi:10.7554/eLife.98081)
Supplement: Figure 6—source data 2. [file elife-98081-fig6-data2.zip]

Archive with 10 entries (7 files):
- Figure6-source data 2/
- Figure6-source data 2/I/
- Figure6-source data 2/F/
- Figure6-source data 2/I/GTF2IRD1.tif
- Figure6-source data 2/I/ERK.tif
- Figure6-source data 2/I/GAPDH-ERK.tif
- Figure6-source data 2/I/GAPDH-GTF2IRD1.tif
- Figure6-source data 2/I/p-ERK.tif
- Figure6-source data 2/F/TTR.tif
- Figure6-source data 2/F/GAPDH.tif
