# Supplementary material for: A human forebrain organoid model reveals the essential function of GTF2IRD1-TTR-ERK axis for the neurodevelopmental deficits of Williams syndrome
Source: eLife. 2024 Dec 13;13:RP98081. doi: 10.7554/eLife.98081 (PMC11643624; doi:10.7554/eLife.98081)
Supplement: Figure 8—source data 1. [file elife-98081-fig8-data1.zip]

Archive with 1 entries (1 files):
- Figure 8-source data 1.pdf
