# Supplementary material for: A human forebrain organoid model reveals the essential function of GTF2IRD1-TTR-ERK axis for the neurodevelopmental deficits of Williams syndrome
Source: eLife. 2024 Dec 13;13:RP98081. doi: 10.7554/eLife.98081 (PMC11643624; doi:10.7554/eLife.98081)
Supplement: Figure 9—source data 2. [file elife-98081-fig9-data2.zip]

Archive with 12 entries (8 files):
- Figure9-source data 2/
- Figure9-source data 2/J/
- Figure9-source data 2/J/shGTF2IRD1-1/
- Figure9-source data 2/J/shGTF2IRD1-2/
- Figure9-source data 2/J/shGTF2IRD1-1/Gtf2ird1.tif
- Figure9-source data 2/J/shGTF2IRD1-1/Tubulin.tif
- Figure9-source data 2/J/shGTF2IRD1-1/Ttr.tif
- Figure9-source data 2/J/shGTF2IRD1-1/Gapdh.tif
- Figure9-source data 2/J/shGTF2IRD1-2/Gtf2ird1.tif
- Figure9-source data 2/J/shGTF2IRD1-2/Tubulin.tif
- Figure9-source data 2/J/shGTF2IRD1-2/Ttr.tif
- Figure9-source data 2/J/shGTF2IRD1-2/Gapdh.tif
